# Supplementary material for: MicroRNA-124 modulates neuroinflammation in acute methanol poisoning rats via targeting Krüppel-like factor-6
Source: Bioengineered. 2022 Jun 5;13(5):13507–19. doi: 10.1080/21655979.2022.2078549 (PMC9275938; doi:10.1080/21655979.2022.2078549)
Supplement: Supplemental Material [file KBIE_A_2078549_SM4018.zip]

Archive with 3 entries (3 files):
- Ethical Approval Document.jpg
- Flow Cytometry Raw Data.zip
- Original Western Blot.zip
